# Supplementary material for: Human Macrophages Activate Bystander Neutrophils’ Metabolism and Effector Functions When Challenged with Mycobacterium tuberculosis
Source: Int J Mol Sci. 2024 Mar 1;25(5):2898. doi: 10.3390/ijms25052898 (PMC10932022; doi:10.3390/ijms25052898)
Supplement: Supplementary file 1 [file ijms-25-02898-s001.zip]

Archive with 1 entries (1 files):
- Raw data neutrophil paper.xlsx
