# Supplementary material for: Human Macrophages Activate Bystander Neutrophils’ Metabolism and Effector Functions When Challenged with Mycobacterium tuberculosis
Source: Int J Mol Sci. 2024 Mar 1;25(5):2898. doi: 10.3390/ijms25052898 (PMC10932022; doi:10.3390/ijms25052898)
Supplement: Supplementary file 1 [file ijms-25-02898-s001.zip › Raw data neutrophil paper.xlsx]

## Sheet: Figure 2
	Figure 2 A
	TNFa				IL-1B				IL-10				IL-4				IL-2				IL-8				IL-13				IFNg				IL-6
	UsCoM	MtbCoM	LPSCoM		UsCoM	MtbCoM	LPSCoM		UsCoM	MtbCoM	LPSCoM		UsCoM	MtbCoM	LPSCoM		UsCoM	MtbCoM	LPSCoM		UsCoM	MtbCoM	LPSCoM		UsCoM	MtbCoM	LPSCoM		UsCoM	MtbCoM	LPSCoM		UsCoM	MtbCoM	LPSCoM
	172.23	306.743	4231.97		2.68986	75.0326	37.6359		10.7694	27.8963	2270.81		2.30095	9.01668	21.095		3.08512	37.2205	28.9476		416.901	5800.48	5265.62		184.353	155.708	171.595		16.1227	104.392	115.421		9.28536	1977.19	6244.29
	2.588	1060.2	1550.85		0.875825	56.8572	9.60457		0.37676	26.6532	17.2947		0.181934	6.07711	6.169		0.685693	5.32423	5.19264		199	1392.7	1438.76		9.79839	49.6988	42.0224		1.26935	53.5635	33.0297		0.370453	1515.04	1821.63
	12.3719	3101.26	2513.01		2.53563	33.9096	193.972		1.05872	16.3676	79.4253		0.123077	2.40949	3.09468		2.38759	15.0055	552.084		671.652	1409.5	1154.3		142.816	48.7698	51.3457		3.61493	75.897	53.6348		0.647869	1013.59	1600.8
	48.3874	541.067	1509.78		50.7251	61.763	233.889		3.45925	306.012	47.0428		0.702229	5.03665	59.3187		7.3727	403.661	145.958		397.106	1400.37	1217.33		140.274	75.2036	31.3523		8.23345	1112.09	1298.87		3.05482	1701.91	1639.19
	1.49432	54.757	2796.51		0.295496	6.76499	7.84061		1.48345	8.37239	1504.37		0.744827	2.23299	227.208		1.0891	5.50269	13.8733		141.575	1494.87	1343.98		8.57894	85.4227	41.9351		4.36342	9.89479	73.3686		2.19971	783.206	2509.52
	0.938053	90.4661	1249.18		0.51698	31.7401	343.711		0.681487	6.89258	209.679		0.322594	8.35039	179.869		45.5884	50.6714	130.095		267.457	1115.55	600.868		6.94871	329.034	542.234		2.69228	48.4682	2168.02		0.928017	1790.04	506.702
	5.12657	304.553	3500.01		1.10473	26.9108	24.628		6.31149	80.7091	103.456		2.59555	10.0558	20.9281		5.1773	33.5666	65.9597		399.161	5663.38	5230.68		19.5645	150.947	93.4299		14.0012	50.1938	101.118		5.2025	4066.41	7322.65
	1.16734	39.6526	1866.63		0.467564	5.9547	13.4516		1.49701	12.4694	13.6202		0.346025	1.41394	4.61382		1.60165	4.14902	5.49398		175.502	1319.01	1425.9		9.74736	51.074	36.0218		2.85675	8.77125	11.3172		0.850758	47.2666	2065.53
	3.59499	145.05	2884.24		12.8284	10.9672	15.7696		0.561457	5.94463	26.5636		0.0995184	1.87379	72.5514		0.422607	4.0992	42.8657		336.07	1372.64	1452.86		11.3255	37.8917	51.2006		1.26935	9.1994	31.3528		0.659927	367.197	2374.56
	2.71626	719.962	1298.46		0.825917	33.3302	8.87549		1.22792	13.1128	14.7546		0.488847	2.37993	6.35388		1.79079	6.56452	6.75213		167.695	1502.14	1374.73		10.4464	29.7644	42.0668		4.58936	10.4971	11.5229		0.663544	351.409	1856.56
	5.98232	221.66	2436		5.9028	8.66011	12.3746		5.69142	1895.06	1241.61		1.63045	3.1814	15.1056		4.22703	13.5593	26.3904		4818.27	135866	34151.3		17.1502	33.1452	60.085		41.5356	74.7249	73.2743		3.00727	210.204	1789.3
	6.03937	288.692	2051.89		2.22753	10.0306	9.91821		2.16955	2509.52	1089.33		2.93092	19.9728	12.7214		2.96777	14.6125	13.59		1985.88	99651.6	36932.2		26.1295	67.863	68.8054		34.4534	66.157	79.5516		2.16887	805.823	1885.26
	14.17	87.1424	2714.89		5.19171	10.056	12.1939		290.853	2326.32	329.067		1.01008	62.6877	10.096		4.67646	15.0055	9.19359		8545.6	40462.8	37574		29.299	55.0071	43.3526		30.2345	83.0077	64.0158		2.06261	415.707	1950.77
	12.6069	280.917	3002.29		9.69617	10.9909	9.39624		50.7478	1553.36	860.3		1.28395	8.58168	29.4139		3.98641	8.99591	8.33303		6926.86	44408.1	50731.6		32.2981	35.4269	62.5272		22.2792	108.365	579.052		3.07783	1739.84	1857.83
	15.091	576.588	2888.13		5.85546	79.7058	12.721		2.784	698.135	921.908		0.538864	4.39336	7.75821		2.24172	10.306	7.88793		5057.55	33696.6	41737.6		31.4548	35.4794	58.8502		25.8131	82.1096	65.025		1.53156	1705.05	1974.06
	3.90536	1132.78	1874.09		1.15254	80.0215	8.73923		1.31331	1505.72	2830.56		0.446915	4.81327	5.83518		0.783121	13.2957	17.8489		1013.66	47118.6	78147.1		19.9802	64.5701	89.3532		12.5459	77.5979	80.0139		0.739554	930.042	1495.53
	93.4792	298.188	2613.61		4.70409	14.8759	11.6489		1886.35	1788.32	1769.38		40.3676	25.5306	6.29524		6.8021	20.3495	15.5276		47877.4	33532.1	47047.4		40.4123	162.162	61.9109		66.1619	76.5193	80.9606		228.501	1439.83	1583.81
	5.67362	171.72	1733.26		2.76571	18.5915	7.68875		3.64666	1874.03	2165.3		0.622209	2.06993	4.6004		2.3686	9.97677	10.7853		3618.51	38228.3	89853.6		15.015	34.8972	50.8031		39.5128	64.1351	79.2538		3.34438	770.012	1570.27
	Figure 2 B
	IP-10				MCP-4				TARC				MIP-1A				MDC				Eotaxin				Eotaxin-3				MIP-1B				MCP-1
	UsCoM	MtbCoM	LPSCoM		UsCoM	MtbCoM	LPSCoM		UsCoM	MtbCoM	LPSCoM		UsCoM	MtbCoM	LPSCoM		UsCoM	MtbCoM	LPSCoM		UsCoM	MtbCoM	LPSCoM		UsCoM	MtbCoM	LPSCoM		UsCoM	MtbCoM	LPSCoM		UsCoM	MtbCoM	LPSCoM
	10.6975	265.237	5797.58		147.173	484.946	817.025		18.6462	58.0949	90.6526		42.4086	11340.6	15576.8		499.465	1069.25	2320.89		106.602	337.103	5862.15		36.7732	96.981	200.925		63.5751	15542.5	15676.8		599.042	6085.01	5307.68
	1.21259	1008.73	2137.72		22.3375	115.156	122.428		4.88709	13.5592	17.9453		10.4443	3837.01	3968.46		874.096	2670.82	3424.2		7.90375	552.394	1274.61		4.64581	48.557	57.2302		58.3583	3959.97	3853.73		123.448	3140.05	2026.11
	4.37793	2393.8	4.06215		128.117	180.855	26.7794		15.6671	23.0948	3.21003		959.282	3894.91	12.584		26853.2	25837.6	548.078		47.1456	2187.25	14.647		9.17206	660.934	1.30784		1796.72	3697.3	47.4973		687.71	1617.66	28.268
	9.81682	7.93632	1.60623		41.9737	29.3254	24.8141		4.65566	4.79037	3.76724		34.0546	16.2401	10.7368		576.697	1065.78	409.464		21.6698	25.4076	6.49838		1.87343	1.63764	1.32671		117.911	85.0138	6.32643		24.4319	29.9926	29.5001
	11.1446	130.321	4.28744		24.0288	54.0488	63.925		3.22724	7.29005	7.31825		26.042	50.11	101.463		534.969	1932.82	2891.75		28.5007	61.5841	32.9121		1.66611	5.1074	4.11326		99.3335	424.731	225.573		65.3245	114.713	337.59
	3.90064	118.963	23.8989		95.0374	106.915	73.3553		5.57648	12.562	20.2581		94.1957	879.627	985.238		4283.48	2811.08	2560.59		33.9251	48.7842	52.7824		3.07861	13.0353	7.98335		165.4	1420.71	1320.84		235.553	548.541	335.408
	12.3235	32.3111	660.97		223.719	261.233	219.351		21.9695	44.3549	51.4078		194.538	5704.11	11179.6		16372.7	538.928	596.287		124.482	195.109	5847.73		30.1123	83.2892	168.69		260.792	9432.72	12432		272.457	8930.86	7042.16
	1.91281	10.0768	1321.6		39.7022	50.5432	131.405		6.44808	7.79064	12.8951		13.1255	124.552	3986.32		544.789	580.003	1413.3		12.5139	165.997	1868.15		6.20668	3187.24	57.9109		17.9115	2027.41	3875.79		92.332	173.255	1636.68
	3.29273	13.5807	2964.09		31.2385	75.5434	118.917		9.13231	9.8633	17.1035		7.70423	1351.19	3974.34		175.841	247.605	388.442		12.2935	60.1837	1224.69		2.87666	15.4389	60.5912		27.8009	3900.13	4051.74		192.617	1524.96	2723.09
	2.40238	197.351	2301.64		54.4541	123.62	118.825		5.87793	12.7495	12.5331		19.8859	4180.17	3791.81		167.2	421.866	460.135		35.906	549.621	1881.84		21.1809	66.7805	53.7634		12.839	4126.84	3912.99		103.426	2908.25	2843.39
	7.53476	18.5422	83.3027		55.4647	88.5935	150.373		7.80191	8.71894	14.0516		274.264	0	0		670.012	1011.08	1336.05		41.5356	73.2743	74.7249		8.3389	289.997	740.461		312.441	2100.13	2346.92		1009.7	2678.82	2929.1
	21.3256	24.6651	72.4674		31.7133	88.4118	126.166		7.36331	9.76418	11.3271		25.5126	0	0		271.655	406.75	577.036		34.4534	79.5516	66.157		23.0832	1432.15	1362.52		25.0349	2358.4	2281.26		618.711	2860.95	3020.52
	9.33762	26.0266	2298.72		41.5928	127.17	119.608		5.98424	9.65075	14.9596		32.9462	0	0		153.313	1392.77	639.13		30.2345	64.0158	83.0077		21.4389	2362.14	187.659		19.8064	2268.83	2325.22		2783.31	2721.74	3046.99
	7.6286	117.356	2919.1		53.5574	114.406	113.409		7.29105	389.716	10.8665		159.66	0	0		465.167	581.883	669.514		22.2792	579.052	108.365		18.1685	884.054	589.77		137.328	2305.95	2288.71		1482.09	2017.25	2811.5
	2.77516	78.3156	1142.92		30.8524	122.501	123.075		3.81957	12.4985	10.4476		25.3782	0	0		439.397	1570.21	1461.99		25.8131	65.025	82.1096		15.3643	2035.73	1898.76		57.365	2307.1	2344.5		2236.08	2809.53	2889.92
	2.73557	93.9027	359.329		18.7477	117.543	104.869		11.5324	6.61613	15.9668		18.7656	0	0		212.436	1754.93	1016.6		12.5459	80.0139	77.5979		11.5939	592.125	389.545		17.0575	2341.56	2295.38		942.997	2851.79	3105.74
	12.2903	19.007	24.4649		61.5737	79.4831	94.5882		6.89749	8.5556	9.07195		0	0	0		425.831	694.462	732.564		66.1619	76.5193	77.0798		39.4489	134.5	1604.48		2128.28	2109.57	2081.49		6055.28	10457.9	5711.1
	3.99945	11.1363	1330.28		32.6135	73.0395	89.1107		6.3302	10.2694	7.24994		29.4493	0	0		334.648	1099.26	3407.78		39.5128	64.1351	82.8338		11.2067	596.779	532.182		109.388	2082.73	2063.32		3617.89	8445.85	7077.11

## Sheet: Figure 3
	Figure 3 C					Figure 3 D					Figure 3 E					Figure 3 F
	CD62L					CD63					Cells					CXCR2
	cRPMI	UsCoM	MtbCoM	LPSCoM		cRPMI	UsCoM	MtbCoM	LPSCoM		cRPMI	UsCoM	MtbCoM	LPSCoM		cRPMI	UsCoM	MtbCoM	LPSCoM
	2240	2442	1117	1080		1906	1287	1924	1699		298.144	9.19495	2.52173	12.5046		4566	4133	2072	2821
	33276	34249	3983	1034		3101	3221	4500	8045		103.235	154.116	12.4895	5.81752		19256	20715	12438	6602
	34003	35592	8834	1195		3612	3176	3777	11377		906.237	1573.43	285.285	149.551		23706	25948	18115	6133
	15171	16306	2206	1121		3176	3157	4074	8430		91.7611	33.0537	3.72688	0.783996		19854	19392	9280	4481
	18458	19714	4821	2128		2593	2495	3420	4633		199.447	1685.2	20.1665	0.700869		20666	20327	13204	7142
											475.087	77.3778	12.5341	11.7544
											49.9821	241.319	6.76955	1.30215

## Sheet: Figure 4
	Figure 4 A					Figure 4 B					Figure 4 C
	OCR					ECAR					Phenogram 1							Phenogram 2
	cRPMI	UsCoM	MtbCoM	LPSCoM		cRPMI	UsCoM	MtbCoM	LPSCoM			ECAR		OCR					ECAR		OCR
	20.06	4.48	27.7	50.5		5.51	3.14	7.24	10.57		RPMI	3.163	0.6868	7.528	2.28	14		RPMI	3.163	0.6868	7.528	2.28	14
	1.94	6.26	7.15	7.23		1.9	1.59	6.1	5.9		UsCoM	2.415	0.4638	7.861	2.077	14		UsCoM	2.415	0.4638	7.861	2.077	14
	0.24	0.58	1.01	4.77		0.7	0.63	2.11	2.79		MtbCoM	6.721	1.006	16.83	3.711	14		LPSCoM	7.789	0.8131	25.9	5.886	14
	22.69	20.78	23.48	28.38		8.07	5.31	16.98	11.4
	7.98	2.81	11.44	17.61		9.85	6.73	13.07	12.89
	4.19	1.11	6.31	2.93		2.95	1.7	2.78	2.58
	4.89	8.54	13.99	24.45		5.29	3.59	4.62	5.2
	7.13	6.27	43.51	40.4		6.22	3.08	14	12.64
	0.07	0	5.353	32.42		1.6	0.8875	2.464	3.405
	1.63	16.165	43.192	79.315		0	0	4.022	7.8875
	4.9325	3.074	9.822	0		5.6275	4.3225	11.022	8.73
	2.31	7.908	6.04	8		1.2575	0	3.134	6.12
	2.33	6.3125	9.832	40.155		1.5675	3.668	6.724	8
	25	25.77	26.77	26.438		0.298	3.4625	5.426	9.87
						2.17	2.695	5.96	13.14
						0.854	2.666	6.395	8.296
						0.13	0	4.584	4.42
						2.932	0	4.352	6.3566

## Sheet: Figure 5
	Figure 5 B
	OCR								ECAR
	Time (minutes)	+ cRPMI			+ Mtb				Time (minutes)	+ cRPMI			+ Mtb
	1.4365	-0.00347	-17.1246	8.04964	1.17898	-16.1114	19.5049		1.4365	0.94658	-1.86439	3.27423	1.03008	-0.80115	2.70195
	7.20201	6.72639	-16.2991	7.56281	8.63762	-16.8959	19.3871		7.20201	1.31987	-1.08856	4.28013	1.65081	-0.43665	3.44023
	12.9662	3.63705	-16.1721	4.39519	3.40654	-15.3952	17.4661		12.9662	1.23825	-0.87826	4.46061	1.61014	-0.04304	3.84517
	18.6883	0.765294	-14.6029	4.86947	3.85364	-14.8651	17.151		18.6883	1.30637	-0.18239	4.88382	1.83123	0.16349	4.2592
	24.511	0.920809	-21.7058	10.0763	7.01806	-22.7154	10.1878		24.511	-0.06548	-1.36881	7.9667	0.929329	-1.42983	5.5244
	30.2456	-8.13413	-21.5942	8.34897	7.17639	-21.174	12.7028		30.2456	0.296	-0.86741	8.08605	1.79696	-0.78901	5.95724
	36.0124	-3.47258	-21.6738	8.1928	23.7163	-21.9803	17.4693		36.0124	0.288583	-0.8031	8.07905	3.3412	-0.2991	6.71192
	41.7587	-6.05428	-21.2978	7.90817	45.3843	-18.7367	23.544		41.7587	0.317427	-0.78568	8.30042	5.63201	0.006406	7.27145
	47.4632	-6.54773	-20.8247	6.84027	60.3739	-11.5634	29.2408		47.4632	0.700826	-0.73262	7.84962	8.36459	1.02948	8.02121
	53.2375	-6.57621	-20.8169	8.77032	74.6897	-3.67542	37.4803		53.2375	1.22385	-0.29788	7.81127	9.83625	2.05309	9.02587
	59.0121	-6.49872	-20.4769	8.79721	81.6852	8.07551	45.9879		59.0121	0.901256	-0.09117	8.04491	11.0226	3.28733	10.0469
	64.7914	-7.08254	-20.4411	7.60299	86.693	15.9447	54.2379		64.7914	0.972651	0.346032	8.18386	11.2419	4.57094	10.9855
	70.5735	-13.4868	-21.5362	8.44259	81.8551	25.3923	65.4718		70.5735	1.21173	0.327878	7.87437	11.5819	5.4326	12.2076
	76.3749	-12.7606	-12.2183	9.59071	83.3438	30.5915	71.2923		76.3749	1.26933	0.443506	7.86345	11.3152	5.8755	13.5484
	82.1256	-11.9868	2.1451	10.4696	82.0202	33.1772	76.9321		82.1256	1.24812	0.337851	8.02697	11.0838	5.94015	15.1502
	88.0294	10.938	-7.57315	9.44362	99.8191	30.8075	82.7443		88.0294	1.16354	0.647602	7.98235	10.7753	6.04157	15.7451
	93.8335	1.33693	-11.7669	9.73921	86.4543	29.2771	87.0671		93.8335	2.24784	0.680867	7.89937	11.2246	5.80418	16.4277
	99.6271	-2.55508	-17.2674	8.99554	77.4237	23.0278	90.9113		99.6271	1.3168	0.816376	7.93267	10.5026	5.66036	17.6253
	105.458	-3.19193	-31.8566	10.2207	72.0891	22.3724	92.9916		105.458	1.73889	1.13207	7.41201	9.94541	5.36817	17.8373
	111.246	-5.7772	-24.1465	10.6234	67.1699	22.1897	94.0654		111.246	1.82896	1.1551	7.47798	9.72216	5.50686	18.2846
	117.03	-3.46739	-24.3978	10.7222	65.3855	18.1368	96.7611		117.03	1.74223	1.30135	7.42032	9.38093	5.18636	18.8094
	122.867	-3.12572	-24.1396	11.4489	65.4412	14.8588	97.2111		122.867	1.62406	1.3711	7.29495	9.16238	4.83911	18.8242
	128.71	-2.94175	-23.432	10.3666	61.4101	18.5638	96.1764		128.71	1.89002	1.31443	7.75302	7.9105	4.74782	19.2569
	Figure 5 C
	OCR														ECAR
	Time (minutes)	cRPMI			UsCoM			MtbCoM			LPSCoM				Time (minutes)	cRPMI			UsCoM			MtbCoM			LPSCoM
	1.4365	1.17898	-16.1114	19.5049	4.11891	-15.6734	0.308945	10.4374	-7.23033	2.76561	17.1273	-49.6579	-8.50289		1.4365	1.03008	-0.80115	2.70195	1.61209	-0.90323	-1.9521	6.26482	3.92749	4.94861	3.25635	5.26926	5.616
	7.20201	8.63762	-16.8959	19.3871	8.85377	-16.1712	0.020953	12.1793	-5.13426	2.09699	28.483	-37.7258	-13.0177		7.20201	1.65081	-0.43665	3.44023	1.8548	-0.46743	-1.22975	6.76673	4.19903	5.68103	4.86898	6.63454	6.22636
	12.9662	3.40654	-15.3952	17.4661	10.1793	-14.7169	-0.53794	8.81235	-4.33258	1.28401	19.3661	-31.2827	-12.4292		12.9662	1.61014	-0.04304	3.84517	1.76269	-0.2792	-0.93577	6.45611	4.22268	5.40131	6.36687	4.3355	6.1025
	18.6883	3.85364	-14.8651	17.151	5.33467	-13.9012	0.749175	6.91071	-2.97419	2.25723	10.406	-19.0452	-9.26911		18.6883	1.83123	0.16349	4.2592	2.21991	-0.17154	-0.73748	6.96352	4.60515	5.60821	6.65179	5.32798	6.1335
	24.511	7.01806	-22.7154	10.1878	3.90058	-19.4414	4.09698	10.5567	-4.2711	7.81437	13.9297	-31.2591	6.79019		24.511	0.929329	-1.42983	5.5244	0.808509	-1.66962	0.774802	4.30659	0.687912	4.66005	5.83035	2.01422	5.65426
	30.2456	7.17639	-21.174	12.7028	-2.31788	-17.3801	4.8185	8.54057	-1.45577	15.1195	6.29407	-27.7774	8.70354		30.2456	1.79696	-0.78901	5.95724	1.01683	-1.04347	0.992034	5.61974	1.18837	5.72043	7.24432	2.3685	6.23884
	36.0124	23.7163	-21.9803	17.4693	13.3441	-18.0159	9.06096	24.3414	18.6761	25.269	22.4388	-21.526	16.175		36.0124	3.3412	-0.2991	6.71192	2.42625	-0.7071	1.58401	7.37143	2.01131	7.14452	8.03974	2.92482	6.88865
	41.7587	45.3843	-18.7367	23.544	26.1565	-17.5668	14.7429	37.3425	26.7661	37.1319	32.7541	-27.5937	24.9702		41.7587	5.63201	0.006406	7.27145	4.73297	-0.23183	2.29957	8.83583	3.13413	7.54777	9.15313	4.98696	7.22451
	47.4632	60.3739	-11.5634	29.2408	45.0286	-11.8456	19.858	47.0479	35.8171	44.5125	38.1304	2.95487	35.4717		47.4632	8.36459	1.02948	8.02121	7.57016	1.04265	2.73674	10.2319	4.36539	9.16475	10.1202	5.33345	7.60494
	53.2375	74.6897	-3.67542	37.4803	61.1372	-4.38776	26.7025	61.0951	46.5833	52.7222	49.2944	17.0201	44.3843		53.2375	9.83625	2.05309	9.02587	9.3063	2.16465	3.24574	11.2953	5.06095	10.0196	11.3556	6.62667	8.07058
	59.0121	81.6852	8.07551	45.9879	70.8652	6.72326	33.3307	69.8422	52.156	61.9368	59.9819	23.6392	52.248		59.0121	11.0226	3.28733	10.0469	9.92449	3.65513	4.31018	11.8013	5.675	11.0756	11.799	7.654	8.92646
	64.7914	86.693	15.9447	54.2379	76.5909	18.5212	39.7404	74.1199	19.3224	65.689	61.5029	27.9854	59.0015		64.7914	11.2419	4.57094	10.9855	10.549	4.85782	4.88113	12.1058	6.03872	11.5817	12.1859	7.74463	9.24908
	70.5735	81.8551	25.3923	65.4718	73.0955	28.2222	46.7391	71.4585	40.7432	68.1557	58.8475	34.6668	64.2561		70.5735	11.5819	5.4326	12.2076	10.7939	5.75852	5.64523	12.3103	6.54106	12.273	12.6416	8.19125	9.75144
	76.3749	83.3438	30.5915	71.2923	75.212	36.4821	50.9303	72.7373	41.0195	69.3423	61.7225	38.1543	65.4387		76.3749	11.3152	5.8755	13.5484	10.934	5.77804	6.12774	12.1676	6.07217	12.6692	12.7244	7.80513	10.1211
	82.1256	82.0202	33.1772	76.9321	74.6147	38.7631	55.3037	70.8682	44.3287	70.683	63.4985	39.8911	65.2836		82.1256	11.0838	5.94015	15.1502	10.5077	5.97111	6.81646	11.7996	5.86907	12.9126	12.5787	8.10679	10.2034
	88.0294	99.8191	30.8075	82.7443	96.5728	37.5454	59.3071	90.181	38.9738	71.4245	85.3126	35.5743	67.6859		88.0294	10.7753	6.04157	15.7451	10.5278	6.0153	7.21525	11.5794	6.01371	12.9097	12.2394	8.03029	10.4198
	93.8335	86.4543	29.2771	87.0671	83.1904	35.9425	61.6832	77.6283	34.1576	71.3796	73.5593	31.595	66.2989		93.8335	11.2246	5.80418	16.4277	10.6603	6.07921	7.90903	11.9729	5.86776	12.7335	12.8946	7.71157	10.6542
	99.6271	77.4237	23.0278	90.9113	74.6481	29.2779	63.5557	68.2821	25.8278	72.5136	68.7246	24.0303	65.083		99.6271	10.5026	5.66036	17.6253	9.78612	5.52842	8.34613	11.0981	5.38262	12.6273	12.2726	7.38309	10.4963
	105.458	72.0891	22.3724	92.9916	69.3191	28.1225	64.9936	61.5705	22.6987	73.2235	63.7351	20.6638	63.5319		105.458	9.94541	5.36817	17.8373	9.19069	5.43021	8.26004	10.4254	5.26426	12.4682	12.0179	7.19889	9.94604
	111.246	67.1699	22.1897	94.0654	63.8396	27.1893	65.333	57.6185	20.798	72.1385	60.4001	16.9888	61.1982		111.246	9.72216	5.50686	18.2846	9.17201	5.1876	8.22623	10.4008	5.17662	12.4049	11.592	7.05757	10.1366
	117.03	65.3855	18.1368	96.7611	61.1186	24.1486	66.5586	53.0786	16.0766	72.2608	57.2535	13.2436	60.4171		117.03	9.38093	5.18636	18.8094	8.6279	4.7562	8.63148	10.051	4.62657	12.3992	11.5124	6.71698	9.97914
	122.867	65.4412	14.8588	97.2111	57.9068	19.894	67.4153	50.8983	13.03	72.9839	55.8955	9.23397	59.6225		122.867	9.16238	4.83911	18.8242	8.34087	4.79793	8.3718	9.7277	4.3559	12.2251	11.1161	6.41562	9.76923
	128.71	61.4101	18.5638	96.1764	55.468	17.6276	65.6622	48.7499	12.8004	71.6789	53.2029	4.9056	68.9433		128.71	7.9105	4.74782	19.2569	8.21623	4.50978	8.58482	9.31375	4.15152	12.1875	11.1195	6.19079	9.87762
	Figure 5 D
	OCR						OCR
		cRPMI	USCoM	MtbCoM	LPSCoM		cRPMI					USCoM					MtbCoM					LPSCoM
	23.9	100	100	100	100		754.909	39.3656	119.046	3482.94	513.885	393.636	49.9948	156.86	966.526	304.183	1879.81	244.501	407.732	10704.3	1318.85	411.419	275.134	372.977	3546.02	534.426
	31.6	360.262	258.547	714.93	437.982
	39.1	304.44	200.164	844.016	353.176
	46.6	159.546	118.721	663.097	241.055
	54.1	66.5351	79.7279	403.748	137.324
	61.6	88.5049	63.6253	224.589	84.2189
	69.2	5.86456	64.4512	142.752	60.8781
	76.7	-13.731	56.3458	93.0051	47.4656
	84.2	29.8216	54.0717	79.0965	41.8004
	91.7	86.2267	50.8172	55.3418	37.1975
	99.2	-12.3231	50.9593	46.1987	31.447
	106.8	-71.3621	46.2043	37.6113	29.8874
	114.3	-10.2688	18.6938	3.5134	29.1542
	Figure 5 E
	ECAR						ECAR
		cRPMI	USCoM	MtbCoM	LPSCoM		cRPMI					USCoM					MtbCoM					LPSCoM
	23.9	100	100	100	100		78.6271	8.2596	18.9523	79.6829	26.7788	153.741	12.3226	23.2023	143.102	16.7956	153.741	13.7522	30.8982	107.3	24.2877	209.716	18.4479	28.4855	105.654	23.3505
	31.6	39.0749	55.9649	58.4941	89.1582
	39.1	35.2796	63.0887	66.1305	85.5498
	46.6	32.8799	59.2262	62.0958	70.519
	54.1	31.6542	42.8989	44.4496	54.2555
	61.6	27.9855	35.4699	36.1051	45.1928
	69.2	27.4919	31.0562	31.0002	41.5478
	76.7	25.0085	26.8866	26.5821	35.6978
	84.2	23.2704	24.1659	24.202	33.5398
	91.7	25.4838	26.0486	25.7959	33.6625
	99.2	23.7597	24.1603	24.078	34.0507
	106.8	22.9801	27.0969	26.988	30.6556
	114.3	8.43578	9.89477	9.72701	11.5598

## Sheet: Figure 6
	Figure 6 A
	IL-8					IL-13					IL-6
	cRPMI	UsCoM	MtbCoM	LPSCoM		cRPMI	UsCoM	MtbCoM	LPSCoM		cRPMI	UsCoM	MtbCoM	LPSCoM
	1.27296	1.23329	10.4052	13.7972		1.32647	3.87953	3.80545	3.4264		0.111032	0.162515	0.371241	3.37061
		2.9151	41.5605	29.2919			1.32647	8.62145	5.91883			0.147463		5.65747
	7.54314	1.92352	12.7195	15.9942		3.32637	1.85941	3.23648	4.47422		0.497612	0.186468	0.614038	2.89576
	0.716642	1.15156	22.7331			2.4404	2.03749	4.67231	7.28893		0.2251	0.330643	0.988356	9.58372
	1.49778	1.61442	29.362	23.2804		1.06239	1.7179	9.96077	6.80147		0.275171	0.2251	0.31026	1.7813
			16.5303	19.4296		6.76737	4.8188	7.42122	7.4706			0.365455	1.4704	5.85903
		3.43882	10.9638	15.5065		4.96362	3.08834	6.22123	5.0688			0.365455	1.17565	9.07461
	1.16073	0.654415	17.5904	14.273		1.4971	1.58577	5.53697	5.51744		0.137567	0.162907	0.961358	5.57211
	1.22501	1.15057	19.394	15		2.21373	1.93586	6.97558	4.29851		0.286565	0.248534	1.05393	2.75066
	1.80707	0.68286	19.113	10.9959		3.14618	2.68524	4.40769	5.23048		0.308154	0.459616	0.540624	4.30236
	1.77121	1.66019	18.2341	16.3735		1.80627	2.13825	6.07156	5.42914		0.294672	0.100425	0.991439	2.5173
	1.02974	0.513029	20.4859	12.8737		1.87158	2.15345	7.30485	4.29851		0.106188	0.527612	0.47798	5.72049
	1.006	1.2667	11.0221	16.2359		2.87374	2.01482	3.71971	6.09024		0.193551	0.201855	0.449101	1.44654
	Figure 6 B
	IL-8
		- fMLP													+ fMLP
	cRPMI	1.27296		7.54314	0.716642	1.49778			1.16073	1.22501	1.80707	1.77121	1.02974	1.006		38.6015	19.1603	16.1319	5.31799	3.42317	8.6364	1.17652	20.0075	7.70136	6.67561	6.56357
	UsCoM	1.23329	2.9151	1.92352	1.15156	1.61442		3.43882	0.654415	1.15057	0.68286	1.66019	0.513029	1.2667		5.55056	1.5579	7.35385	13.6029	4.33486	16.5663	0.98112	12.0262	10.3089	10.7833	4.3633
	MtbCoM	10.4052	41.5605	12.7195	22.7331	29.362	16.5303	10.9638	17.5904	19.394	19.113	18.2341	20.4859	11.0221	20.7859	12.1764		45.3411	27.7655	23.3601	23.6616	21.729	25.92	37.7446	17.7592	8.795
	LPSCoM	13.7972	29.2919	15.9942		23.2804	19.4296	15.5065	14.273	15	10.9959	16.3735	12.8737	16.2359	27.2749	16.0099		13.6234	19.6796	19.4743	12.3168	19.1811	9.26727	15.745	10.7812	17.7332
	IL-13
		- fMLP													+ fMLP
	cRPMI	1.32647		3.32637	2.4404	1.06239	6.76737	4.96362	1.4971	2.21373	3.14618	1.80627	1.87158	2.87374	1.99694	9.11429	6.13288	6.92878	5.42601	3.6124	3.11131	7.63574	1.00786	7.45842	5.94948	8.54319	5.60508
	UsCoM	3.87953	1.32647	1.85941	2.03749	1.7179	4.8188	3.08834	1.58577	1.93586	2.68524	2.13825	2.15345	2.01482	2.4655		4.1809	1.77502	3.05378	6.50081	3.11131	5.42914	2.21373	4.64358	4.49414	4.56914	3.97421
	MtbCoM	3.80545	8.62145	3.23648	4.67231	9.96077	7.42122	6.22123	5.53697	6.97558	4.40769	6.07156	7.30485	3.71971	5.68358	6.22123	8.82292		11.2698	6.66467	6.37907	5.77848	5.94948	7.50928	9.33894	8.37508	4.48337
	LPSCoM	3.4264	5.91883	4.47422	7.28893	6.80147	7.4706	5.0688	5.51744	4.29851	5.23048	5.42914	4.29851	6.09024	4.44422	5.43529	5.76543		4.44422	7.66688	5.22975	4.12106	5.23048	3.30941	4.80124	5.91168	5.63415
	IL-6
		- fMLP													+ fMLP
	cRPMI	0.111032		0.497612	0.2251	0.275171			0.137567	0.286565	0.308154	0.294672	0.106188	0.193551	0.135371	0.339361	0.74347	0.165517	0.23397	0.932972	0.735063	0.137567	0.083006	0.348387	0.253988	0.160104	0.68001
	UsCoM	0.162515	0.147463	0.186468	0.330643	0.2251	0.365455	0.365455	0.162907	0.248534	0.459616	0.100425	0.527612	0.201855	0.171515	0.511872	0.65637	0.153492	0.111032	0.938517	1.03532	0.275733	0.530216	0.33501	0.215647	0.117657	0.485837
	MtbCoM	0.371241		0.614038	0.988356	0.31026	1.4704	1.17565	0.961358	1.05393	0.540624	0.991439	0.47798	0.449101	1.14545	1.0436	0.737866	1.39154	0.489047	2.74551	2.88523	0.873278	0.708175	0.651773	1.05393	1.39756	0.148862
	LPSCoM	3.37061	5.65747	2.89576	9.58372	1.7813	5.85903	9.07461	5.57211	2.75066	4.30236	2.5173	5.72049	1.44654	3.07717	5.85393	2.67157	5.71364	1.45682	10.022	11.9319	3.06226	2.86805	3.25106	3.25339	3.3719	1.02396

## Sheet: Figure 7
	Figure 7 A
	Sytox DAPI
	cRPMI	UsCoM	MtbCoM	LPSCoM
	3.68	3.3	10.7	6.47
	0.37	1.87	1.03	1.49
	4.38	4.5	23.1	21.2
	3.6	3.16	8.5	17.5
	5.65	5.35	8.43	8.49
	5.57	8.63	8.91	11.8
	7.67	5.49	7.71	7.55
	9.74	9.69	11.5	14.5
	31.8	74.8	74.6	75.2
	24.6	24.2	30.2	32.8
	Figure 7 B
	DHR 123
	cRPMI	UsCoM	MtbCoM	LPSCoM
	1	3.57243	5.94626	4.62617
	1	0.533304	0.983021	1.09447
	1	1.05184	2.16047	1.61971
	1	1	1.29289	1.48775
	1	0.813799	1.29792	4.03097
	1	0.669691	0.95608	1.31035
	1	1.349	1.93732	2.14744
	1	0.977181	1.31678	1.68725
	1	1.26339	1.29911	1.52679
	1	1.07496	1.41246	2.06625
	1	1.1098	1.37435	2.31567
	1	0.688321	1.70076	2.19528
	1	1.05568	1.80404	0.206878
	1	0.953497	2.15664	2.72832
	1	1.38706	2.28795	2.00939
	Figure 7 C
	2-NBDG
	RPMI	UsCoM	MtbCoM	LPSCoM
	1372	1375	1896	2056
	6100	5678	4605	4005
	4258	3992	5911	8856
	2997	3226	3519	5074
	Figure 7 D
	Annexin V					Annexin V Zombie
	cRPMI	UsCoM	MtbCoM	LPSCoM		cRPMI	UsCoM	MtbCoM	LPSCoM
	10.4	9.29	23.7	8.76		2.61	1.25	10.4	5.7
	5.97	4.98	1.82	6.02		5.05	3.63	1.08	2.35
	14.7	15	10	8.28		15	19	11.8	25
	4.7	5.33	4.38	7.55		10.3	10.4	3.09	4.39
